# Supplementary material for: Effects of B Vitamins on Homocysteine Lowering and Thrombotic Risk Reduction—A Review of Randomized Controlled Trials Published Since January 1996
Source: Nutrients. 2025 Mar 24;17(7):1122. doi: 10.3390/nu17071122 (PMC11990291; doi:10.3390/nu17071122)
Supplement: Supplementary file 1 [file nutrients-17-01122-s001.zip]

Archive with 1 entries (1 files):
- nutrients-3485668-supplementary.pdf
